# Supplementary material for: Tunable Oxidized-Chitin Hydrogels with Customizable Mechanical Properties by Metal or Hydrogen Ion Exposure
Source: Mar Drugs. 2024 Apr 3;22(4):164. doi: 10.3390/md22040164 (PMC11051383; doi:10.3390/md22040164)
Supplement: Supplementary file 1 [file marinedrugs-22-00164-s001.zip]

Archive with 1 entries (1 files):
- marinedrugs-2919293-supplementary.pdf
